# Supplementary material for: COVID-19 and related social distancing measures induce significant metabolic complications without prominent weight gain in Korean adults
Source: Front Med (Lausanne). 2022 Sep 7;9:951793. doi: 10.3389/fmed.2022.951793 (PMC9490037; doi:10.3389/fmed.2022.951793)
Supplement: Supplementary file 2 [file Data_Sheet_1.ZIP]

Archive with 16 entries (16 files):
- Supplement_Figure_1.tiff
- Supplement_Figure_10.tiff
- Supplement_Figure_11.tiff
- Supplement_Figure_12.tiff
- Supplement_Figure_13.tiff
- Supplement_Figure_14.tiff
- Supplement_Figure_15.tiff
- Supplement_Figure_16.tiff
- Supplement_Figure_2.tiff
- Supplement_Figure_3.tiff
- Supplement_Figure_4.tiff
- Supplement_Figure_5.tiff
- Supplement_Figure_6.tiff
- Supplement_Figure_7.tiff
- Supplement_Figure_8.tiff
- Supplement_Figure_9.tiff
